# Supplementary material for: 3D nanoprinting via spatially controlled assembly and polymerization
Source: Nat Commun. 2022 Apr 11;13:1941. doi: 10.1038/s41467-022-29432-z (PMC9001713; doi:10.1038/s41467-022-29432-z)
Supplement: Supplementary file 3 — Source Data [file 41467_2022_29432_MOESM3_ESM.xlsx]

## Sheet: Figure 2C
Figure 2c
	Control (Blue)			Printed feature (Red)
	Distance (µm)	Height (nm)		Distance (µm)	Height (nm)
	0	1.02644		0	1.07535
	0.017	0.967294		0.017	0.994565
	0.034	1.03193		0.034	0.940539
	0.051	1.03134		0.051	1.04726
	0.068	0.988702		0.068	1.18085
	0.085	0.989857		0.085	1.20362
	0.102	0.818406		0.102	1.19979
	0.119	0.830156		0.119	1.13548
	0.136	0.782896		0.136	1.03086
	0.153	0.830344		0.153	1.2083
	0.17	0.78176		0.17	1.18013
	0.187	0.836756		0.187	1.07252
	0.204	0.740823		0.204	1.11461
	0.221	0.864103		0.221	1.11585
	0.238	0.952804		0.238	1.10544
	0.255	0.950827		0.255	1.14935
	0.272	0.84831		0.272	1.20608
	0.289	0.742389		0.289	1.06484
	0.306	0.817505		0.306	0.85168
	0.323	1.01705		0.323	0.82903
	0.34	1.03379		0.34	0.743884
	0.357	1.18747		0.357	0.70892
	0.374	1.32473		0.374	0.74457
	0.391	1.32117		0.391	0.826559
	0.408	1.3801		0.408	0.908176
	0.425	1.61422		0.425	1.02059
	0.442	1.7261		0.442	1.07355
	0.459	1.67604		0.459	1.07344
	0.476	1.65161		0.476	1.13989
	0.493	1.65159		0.493	1.1829
	0.51	1.6492		0.51	1.1936
	0.527	1.741		0.527	1.3705
	0.544	1.6388		0.544	1.51469
	0.561	1.48768		0.561	1.61308
	0.578	1.34591		0.578	1.49285
	0.595	1.34944		0.595	1.39307
	0.612	1.20699		0.612	1.2567
	0.629	1.15567		0.629	1.20473
	0.646	1.19671		0.646	1.13021
	0.663	1.33973		0.663	1.17302
	0.68	1.45609		0.68	1.30381
	0.697	1.5789		0.697	1.88889
	0.714	1.42998		0.714	2.36682
	0.731	1.40389		0.731	2.96014
	0.748	1.40926		0.748	3.54508
	0.765	1.45255		0.765	4.1653
	0.782	1.51715		0.782	4.72248
	0.799	1.65501		0.799	5.2901
	0.816	1.65106		0.816	5.76054
	0.833	1.57033		0.833	6.28093
	0.85	1.47863		0.85	6.59973
	0.867	1.48652		0.867	7.28799
	0.884	1.48647		0.884	7.86228
	0.901	1.48647		0.901	8.43075
	0.918	1.48641		0.918	8.8712
	0.935	1.47936		0.935	9.30724
	0.952	1.40413		0.952	9.61205
	0.969	1.41189		0.969	9.83075
	0.986	1.32106		0.986	10.0449
	1.003	1.32048		1.003	10.2321
	1.02	1.23763		1.02	10.4708
	1.037	1.11992		1.037	10.6532
	1.054	1.07333		1.054	10.6931
	1.071	1.07356		1.071	10.7398
	1.088	1.07266		1.088	10.7356
	1.105	0.979162		1.105	10.7354
	1.122	0.871706		1.122	10.6486
	1.139	0.822349		1.139	10.6129
	1.156	0.958767		1.156	10.6118
	1.173	1.1401		1.173	10.6512
	1.19	1.23929		1.19	10.6977
	1.207	1.23867		1.207	10.6953
	1.224	1.19322		1.224	10.7404
	1.241	1.15626		1.241	10.735
	1.258	1.15614		1.258	10.8155
	1.275	1.15614		1.275	10.8637
	1.292	1.15614		1.292	10.7318
	1.309	1.15615		1.309	10.5788
	1.326	1.15693		1.326	10.4891
	1.343	1.24264		1.343	10.4333
	1.36	1.23811		1.36	10.3394
	1.377	1.15642		1.377	10.0881
	1.394	1.1562		1.394	9.69658
	1.411	1.15639		1.411	9.50095
	1.428	1.08715		1.428	9.3314
	1.445	1.07442		1.445	9.05575
	1.462	1.15628		1.462	8.75178
	1.479	1.23681		1.479	8.48826
	1.496	1.28791		1.496	8.17856
	1.513	1.32095		1.513	7.79118
	1.53	1.41449		1.53	7.37306
	1.547	1.52909		1.547	6.82632
	1.564	1.5693		1.564	6.24658
	1.581	1.57337		1.581	5.80773
	1.598	1.48555		1.598	5.41014
	1.615	1.40622		1.615	5.00353
	1.632	1.40389		1.632	4.58409
	1.649	1.40625		1.649	4.19934
	1.666	1.48472		1.666	3.7935
	1.683	1.5666		1.683	3.42194
	1.7	1.65463		1.7	3.18533
	1.717	1.64987		1.717	2.96603
	1.734	1.56732		1.734	2.60728
	1.751	1.49431		1.751	2.26904
	1.768	1.32833		1.768	1.95155
	1.785	1.29751		1.785	1.57838
	1.802	1.40488		1.802	1.52486
	1.819	1.48833		1.819	1.59773
	1.836	1.48669		1.836	1.6393
	1.853	1.44753		1.853	1.66085
	1.87	1.42342		1.87	1.84377
	1.887	1.40394		1.887	1.81876
	1.904	1.40307		1.904	1.73109
	1.921	1.31742		1.921	1.67805
	1.938	1.24141		1.938	1.54858
	1.955	1.06754		1.955	1.36904
	1.972	0.824079		1.972	1.15326
	1.989	0.824496		1.989	1.16659
	2.006	0.831324		2.006	1.34496
	2.023	0.827472		2.023	1.36607
	2.04	0.672607		2.04	1.36349
	2.057	0.571319		2.057	1.40267
	2.074	0.496632		2.074	1.63881
	2.091	0.582005		2.091	1.65161
	2.108	0.660478		2.108	1.65163
	2.125	0.660837		2.125	1.64699
	2.142	0.608992		2.142	1.71071
	2.159	0.573535		2.159	1.50587
	2.176	0.582398		2.176	1.40447
	2.193	0.453489		2.193	1.3225
	2.21	0.434876		2.21	1.16992
	2.227	0.511322		2.227	1.12346
	2.244	0.578355		2.244	1.15437
	2.261	0.598519		2.261	1.24117

## Sheet: Figure 3A
Figure 3a
	Pressure influence on printed line
	Reservoir pressure (mbar)	Line height (nm)	Line width (µm)
	0	2	0.7
	200	2.6	0.8
	400	2.8	0.9
	600	3.5	1.1
	800	5	1.1
	10000	6.8	1.2

## Sheet: Figure 3B
Figure 3b
	Pressure influence on printed line
	Probe velocity (µm/sec)	Line height (nm)	Line width (µm)
	5	19	1.8
	10	15	1.6
	15	13	1
	20	12	1
	25	12	1
	30	10	1.1
	35	10	0.9
	40	9	0.8
	50	4	0.8
	60	3.5	0.7
	70	3	0.6
	80	2	0.6
	90	1.6	0.5
	100	1	0.5

## Sheet: Figure 3C
Figure 3C
	Passes vs Line height
	Deposition passes	Line Height 1 (nm)	Line Height 2 (nm)	Line Height 3 (nm)	Average	Standard Deviation
	5	40	39	42	40.3333	1.52753
	10	113	118	150	127	20.0749
	20	175	150	170	165	13.2288
	30	227	165	200	197.333	31.0859
	40	168	175	240	194.333	39.7031

## Sheet: Figure 4B
Figure 4b
	Green trace			Blue trace			Red trace
	Distance (µm)	Height (nm)		Distance (µm)	Height (nm)		Distance (µm)	Height (nm)
	0	1.67781		0	2.20736		0	2.03394
	0.020438	1.86362		0.03	2.22913		0.0251581	2.11136
	0.0440385	1.58491		0.06	2.43411		0.0605589	2.18878
	0.0694402	1.79435		0.09	2.43898		0.0900595	2.2662
	0.0947201	2.02822		0.12	1.91935		0.11956	1.95652
	0.12	2.31289		0.15	1.56313		0.149061	1.72427
	0.15	2.83179		0.18	1.45378		0.176595	1.72427
	0.18	3.01597		0.21	1.80662		0.21	1.45481
	0.21	2.82067		0.24	1.96915		0.24	1.35231
	0.24	2.41504		0.27	2.22411		0.27	1.39112
	0.27	2.28103		0.3	1.99599		0.3	1.50711
	0.3	1.85734		0.33	2.21056		0.33	1.62479
	0.33	1.71089		0.36	2.41954		0.36	1.81972
	0.36	1.57648		0.39	2.53626		0.39	1.70418
	0.39	1.64603		0.42	2.49964		0.42	2.01377
	0.42	1.77979		0.45	2.14219		0.45	1.97441
	0.45	2.11258		0.48	1.96832		0.48	1.81849
	0.48	2.34042		0.51	1.96832		0.51	1.73966
	0.51	2.52398		0.54	2.04681		0.54	2.08643
	0.54	2.36366		0.57	1.86649		0.57	1.81377
	0.57	2.15809		0.6	1.71633		0.6	1.50243
	0.6	1.83593		0.63	1.52369		0.63	1.8493
	0.63	1.69825		0.66	1.58415		0.66	1.73193
	0.66	1.95319		0.69	1.50122		0.69	1.49882
	0.69	1.83343		0.72	1.73773		0.72	1.88557
	0.72	1.77937		0.75	2.02565		0.75	1.92456
	0.75	1.67401		0.78	2.19928		0.78	2.19655
	0.78	1.51354		0.81	2.19247		0.81	2.00489
	0.81	1.96127		0.84	1.971		0.84	1.73679
	0.84	2.13589		0.87	2.19832		0.87	1.24458
	0.87	1.89495		0.9	2.34447		0.9	1.52484
	0.9	1.41293		0.93	2.64488		0.93	1.86568
	0.93	1.76685		0.96	2.66302		0.96	2.39662
	0.96	1.80743		0.99	2.61998		0.99	2.78867
	0.99	1.61965		1.02	2.38398		1.02	3.3806
	1.02	1.55983		1.05	2.19987		1.05	4.11514
	1.05	1.52052		1.08	2.2		1.08	5.11562
	1.08	1.57423		1.11	2.44263		1.09701	5.82745
	1.11	1.94282		1.14	2.43101		1.11	6.62651
	1.14	2.03964		1.17	2.43212		1.12258	7.68549
	1.17	2.10311		1.2	2.66565		1.14	8.82044
	1.2	2.2367		1.23	3.02485		1.15208	10.1629
	1.23	2.41932		1.26	3.35969		1.17	11.2993
	1.26	2.2488		1.29	3.35771		1.18355	12.6403
	1.29	1.90877		1.32	3.2569		1.2	13.7754
	1.32	1.43616		1.35	2.89479		1.21502	15.1951
	1.35	1.52762		1.38	2.66447		1.23	16.2587
	1.38	1.76013		1.41	3.08809		1.24058	17.7499
	1.41	2.03883		1.44	4.01409		1.26	18.6028
	1.44	2.18503		1.47	5.28824		1.27205	20.0725
	1.47	2.54574		1.5	6.90216		1.29	20.9506
	1.5	2.77842		1.53	8.85426		1.30155	22.2402
	1.53	3.50004		1.56	10.7196		1.32	23.1055
	1.56	4.57061		1.59	12.5577		1.33302	24.4079
	1.57689	5.34745		1.62	14.2112		1.35	25.0757
	1.59	6.2661		1.65	15.628		1.35859	25.9563
	1.60521	7.2984		1.68	16.8133		1.38	26.7845
	1.62	8.3895		1.71	17.7986		1.39005	27.8143
	1.63353	9.71386		1.74	18.3788		1.41	28.6065
	1.65	10.7189		1.77	18.8658		1.42349	29.5175
	1.68	12.4075		1.8	19.4005		1.44	30.1672
	1.71	13.621		1.83	20.0448		1.45299	31.0659
	1.74	14.5781		1.86	20.8905		1.47	31.8073
	1.77	15.3858		1.89	21.6832		1.48446	32.6143
	1.8	15.8619		1.92	22.6716		1.5	33.342
	1.83	16.4555		1.95	23.5599		1.51592	34.0078
	1.86	16.7954		1.98	24.5644		1.53	34.76
	1.89	17.0498		2.01	25.8179		1.54739	35.5562
	1.92	17.2939		2.02549	26.689		1.56	36.2887
	1.95	17.5879		2.04	27.4304		1.57492	37.0271
	1.98	18.0758		2.07	29.004		1.59	37.7228
	2.01	18.4215		2.1	30.3358		1.60639	38.4207
	2.04	18.5275		2.13	31.381		1.62	39.2239
	2.07	18.7562		2.16	32.0959		1.63589	39.969
	2.1	18.7566		2.19	32.5053		1.65	40.7389
	2.13	18.987		2.22	32.9838		1.66736	41.5948
	2.16	19.0968		2.25	33.5754		1.68	42.4235
	2.19	19.2802		2.28	34.1667		1.69883	43.1432
	2.22	19.7679		2.31	34.755		1.71	43.8814
	2.25	20.3183		2.34	35.2831		1.72636	44.6916
	2.28	20.8685		2.37	35.8269		1.74	45.4629
	2.31	21.4048		2.4	36.21		1.75389	46.2399
	2.34	22.1848		2.43	36.2684		1.77	46.973
	2.37	22.796		2.46	36.4939		1.8	48.279
	2.4	23.2718		2.49	36.3709		1.83	49.3456
	2.43	23.8567		2.52	36.3575		1.86	50.3006
	2.46	23.9718		2.55	36.0083		1.89	51.2363
	2.49	23.8271		2.58	35.5917		1.92	52.1582
	2.52	23.846		2.61	35.1812		1.95	53.0849
	2.55	23.5711		2.64	34.5842		1.98	54.0806
	2.58	23.0285		2.67	33.7057		2.01	55.2598
	2.61	22.2319		2.7	32.7695		2.02727	55.9947
	2.64	21.3761		2.73	31.5871		2.04	56.6816
	2.67	19.9343		2.76	30.5242		2.05677	57.4656
	2.7	18.5289		2.79	29.2906		2.07	58.2067
	2.73	16.9904		2.82	28.0454		2.08627	59.014
	2.74747	15.9383		2.85	26.6331		2.1	59.8542
	2.76	14.7301		2.88	25.2188		2.11773	60.7946
	2.7758	13.7087		2.91	23.6775		2.13	61.7399
	2.79	12.705		2.92608	22.8094		2.14527	62.4978
	2.80648	11.3861		2.94	21.7886		2.16	63.3835
	2.82	10.017		2.95667	20.8027		2.19	64.9321
	2.8348	8.69194		2.97	19.7581		2.22	66.303
	2.85	7.24618		2.98386	18.796		2.25	67.2663
	2.86312	6.09067		3	17.5651		2.28	67.8729
	2.88	4.76593		3.01444	16.388		2.31	68.1188
	2.8938	3.86102		3.03	15.2222		2.34	67.5081
	2.91	3.10655		3.04843	13.9799		2.37	66.6025
	2.94	2.12503		3.06	12.8378		2.4	65.4202
	2.97	1.74408		3.07562	11.7057		2.41667	64.5881
	3	1.61945		3.09	10.4041		2.43	63.6571
	3.03	1.73488		3.1028	9.29766		2.44618	62.8075
	3.06	1.88921		3.12	8.20953		2.46	61.8822
	3.09	2.44559		3.15	6.4888		2.47568	60.872
	3.12	2.27695		3.18	5.42741		2.49	59.8258
	3.15	2.20007		3.21	4.61974		2.50518	58.9366
	3.18	2.25342		3.24	4.14325		2.52	57.8449
	3.21	2.01334		3.27	3.67922		2.53861	56.7689
	3.24	1.75813		3.3	3.32467		2.55	55.6986
	3.27	1.85282		3.33	2.91416		2.56614	54.6786
	3.3	2.36451		3.36	2.78181		2.58	53.4898
	3.33	2.22771		3.39	2.5504		2.59564	52.4334
	3.36	1.86479		3.42	2.31839		2.61	51.2526
	3.39	1.55218		3.45	2.19984		2.62711	50.0334
	3.42	1.62241		3.48	2.19985		2.64	49.0782
	3.45	1.6692		3.51	2.19985		2.65661	47.8657
	3.48	1.76257		3.54	2.19995		2.67	46.9394
	3.51	1.76208		3.57	2.37102		2.68611	46.0077
	3.54	2.00382		3.6	2.52655		2.7	44.9295
	3.57	2.04421		3.63	2.67224		2.71758	43.9948
	3.6	2.29549		3.66	2.63933		2.73	43.1475
	3.63	2.41361		3.69	3.04319		2.74315	42.1368
	3.66	2.33322		3.72	3.12609		2.76	41.2688
	3.69	2.06851		3.75	3.1261		2.77658	40.3561
	3.72	2.31769		3.78	2.94603		2.79	39.4008
	3.75	2.50379		3.81	2.58529		2.80608	38.5755
	3.78	2.38136		3.84	2.43151		2.82	37.7007
	3.81	2.52168		3.87	2.53232		2.83755	36.7175
	3.84	3.10266		3.9	2.64762		2.85	35.8398
	3.87	3.46163		3.93	2.42915		2.86705	35.0142
	3.9	3.51931		3.96	2.20143		2.88	34.0684
	3.93	3.25723		3.99	2.19986		2.89458	33.2336
	3.96	3.10467		4.02	2.19784		2.91	32.3137
	3.99	2.78226		4.05	2.20105		2.92409	31.453
	4.02	3.01504		4.08	2.20004		2.94	30.4342
	4.05	3.10623		4.11	2.38554		2.95752	29.5175
	4.08	3.33453		4.14	2.35369		2.97	28.5172
	4.11	3.40415		4.17	2.19526		2.98702	27.6595
	4.14	3.16508		4.2	2.19986		3	26.7508
	4.17	2.87259		4.23	2.2005		3.01455	25.724
	4.2	2.60611		4.26	1.96236		3.03	24.7433
	4.23	2.52104		4.29	1.96906		3.04602	23.866
	4.26	2.37291		4.32	2.20111		3.06	22.9817
	4.29	2.28887		4.35	2.54386		3.07355	22.2402
	4.32	1.93154		4.38	2.72879		3.09	21.4336
	4.35	1.93992		4.40442	3.01003		3.10502	20.6144
	4.37646	2.33976					3.12	19.8963
	4.39951	2.97845					3.15	18.5281
							3.18	17.3472
							3.21	16.3637
							3.24	15.4525
							3.27	14.833
							3.3	14.2436
							3.33	13.8826
							3.36	13.0392
							3.39	11.8626
							3.42	10.5234
							3.43641	9.62096
							3.45	8.67847
							3.46493	7.60808
							3.48	6.55367
							3.49443	5.67261
							3.51	4.94455
							3.54	4.07818
							3.57	3.1776
							3.6	2.75927
							3.63	2.59329
							3.66	2.53807
							3.69	2.10957
							3.72	1.60002
							3.75	1.59565
							3.78	1.62231
							3.81	1.70063
							3.84	1.31427
							3.87	1.30348
							3.9	1.35366
							3.93	1.23377
							3.96	1.51534
							3.99	1.81369
							4.02	2.19419
							4.05	2.30263
							4.08	2.52627
							4.11	2.3234
							4.14	2.39097
							4.17	2.10982
							4.2	1.90594
							4.23	1.54728
							4.26	1.53725
							4.29	1.64379
							4.32	1.9445
							4.35	1.7041
							4.38	1.44205
							4.39912	1.80168
